# Supplementary material for: Association of ATP2B1 and STK39 gene variants with blood pressure levels in patients with essential hypertension
Source: Lab Med. 2026 May 20;57(3):lmag025. doi: 10.1093/labmed/lmag025 (PMC13188984; doi:10.1093/labmed/lmag025)
Supplement: lmag025_Supplementary_Data [file lmag025_supplementary_data.zip]

Archive with 2 entries (2 files):
- OP-LABM260027_PECorr_CmtAttachmentsFolder_Supplementary_Table_1_v2.docx
- OP-LABM260027_PECorr_CmtAttachmentsFolder_Supplementary_Table_2_v2.docx
